# Supplementary material for: Movement Networks of Domestic Livestock Susceptible to Food and Mouth Disease in Thailand
Source: Vet Med Int. 2025 Sep 11;2025:6680248. doi: 10.1155/vmi/6680248 (PMC12446586; doi:10.1155/vmi/6680248)
Supplement: Supporting Information 1 — Supporting Data 1: The matrix for the movement network in 2017. [file 6680248.f1.xlsx]

## Sheet: matrix
Province	Krabi	Bangkok	Kanchanaburi	Kalasin	Kamphaeng Phet	Khon Kaen	Chanthaburi	Chachoengsao	Chonburi	Chai Nat	Chaiyaphum	Chumphon	Chiang Rai	Chiang Mai	Trang	Trat	Tak	Nakhon Nayok	Nakhon Pathom	Nakhon Phanom	Nakhon Ratchasima	Nakhon Si Thammarat	Nakhon Sawan	Nonthaburi	Narathiwat	Nan	Bueng Kan	Buriram	Pathum Thani	Prachuap Khiri Khan	Prachin Buri	Pattani	Ayutthaya	Phayao	Phangnga	Phatthalung	Phichit	Phitsanulok	Phetchaburi	Phetchabun	Prae	Phuket	Maha Sarakham	Mukdahan	Mae Hong Son	Yasothon	Yala	Roi Et	Ranong
Krabi	3										1		6	4	545		3		31			374			51			1	1	1		3		2	364	120		5		5	5	463	4		3		14
Bangkok		30	5	1	4	9	2			5	2	2	10	7			6	3	2		13		7			1		18	33				50		1	1		2	11	1			7					11	3
Kanchanaburi	42	1023	89	32	29	80	43	35	9	82	43	6	276	20	29		59	45	2353	247	155	21	30	345	166	8	5	64	2099	34	69	6	425	19	9	53	7	31	136	55	26	100	43	16	18	9	39	114	1
Kalasin	2			1		154					26		41	1	1		2		126	3	114				4		3	50										1		2		2	15	16		26	5	4
Kamphaeng Phet		5	3		39	8		5		50	21		289	79			1523		641	20	2		729			17		24	8				3	21			791	431	9	77	54		11	13	34	13		4
Khon Kaen	2	13	125	63	6	1223	1	4		12	60		293	23		12	33		339	228	464		145	26	15	100	32	67	69	7	1	8	70	23			9	312	374	436	20		322	39	17	70	2	58
Chanthaburi			1	1		7	115	653	81		1		33	18	1	1314	1	91	4	1	10		5					2	30	5	45			65		4				1			2			4		3	2
Chachoengsao		4216	32	5	3	18	609	675	372	4	64	4	117	21		43	30	74	304	43	482		65			8	1	28	568	21	641		7	57		4	2	54	40	28	5		8	64	59	15		83
Chonburi	7	3510	54	23	14	79	2270	2695	178	4	69	1	152	2	6	18	18	171	540	64	322	20	11	7	22	1	3	30	1341	26	67	25	2	3	5			47	104	23	1	33	9	228		118	17	66
Chai Nat	13	44	13	10	12	14			1	2	21	3	54	13	15		249	9	436	10	45	4	424	3	57	5	27	16	139	1		21	16	3		1	34	2	25	11	9	2	34	3	5		28	9
Chaiyaphum		8	43	34	2	178	2	10	2	4	44		47	18		25	50	2	150	8	186		7			1	43	25	152	27			40	1			5	3	13	80	21		81	34	1	11		25
Chumphon	2	7								1		1	4	5					370		2	2							1	22				1				9			4						2		286
Chiang Rai		2	21	22	4	3					2	1	498	1697			24		12		25		2			25	7	2		6				357				9	2	3	28		6	1	8			1
Chiang Mai		61	103	4	6	2	1		1	1	2		2061	14911	3		284	3	157	1	8	2	14			172		1	35	17	11		21	220			4	81	7	49	73	1	4	4	2180	90		1
Trang	13	1				2						1	17				4		7	2		80			5	1						1			14	345			4			5	3	2		2	7	4
Trat		4	3			3	878	530	121				55	5	2	179		4	20		2		1	1				1	4		155									1				3				1
Tak		106	518	6	625	73				6	8	15	1155	279			4258		259	147	4		567	6	55	138		11	34	494			221	492			46	416	282	64	284		91	39	95	40		10
Nakhon Nayok	1	342	5	2		85	6	458		11	3		3	7	36	2		56	112	1	198	2			1	6	4	2	1354				102	7		2				10							2	13
Nakhon Pathom	3	222	160	35	8	44	13	12	4	3	25	50	41	138	3	1	8	3	2091	28	70	21	13	7		6	8	53	360	41			8	5		6	7	24	12	19	2		22	15		9		42	39
Nakhon Phanom		9	17			59				7	20		3	2				1	26	76	5						28		4					1			2	55		2			1	68		1		2
Nakhon Ratchasima	6	365	483	79	18	306	23	61	13	19	406	11	132	31	4		50	3	2534	74	676		125	2	21	15	147	550	2621	105	149	5	345	3		8	7	31	174	257	6	7	62	378	1	55	7	108
Nakhon Si Thammarat	124	8	22		1		2	14			1	111	27	27	225		23		211		22	3			841	5			12	81	1	120	5	3	55	1231	1	1	7	3	11	335	2			13	100		28
Nakhon Sawan		131	421	19	669	113	25	37	31	226	21	1	483	37	1	3	350	1	869	83	45		169		1049	39		11	227	8	10		4	20	12	193	1747	820	67	203	73		7	7	16	1	2	17
Nonthaburi		18	6	4	1	6				5	11			5			12		2		7		1			1		4	8	7			13	5						2			1		1	2		6
Narathiwat	1		7																			1			3				1				6			3
Nan				2		1					7		139	215			3		2		2		1			5		3	13	2			4	37			3	7		2	343		1	2	10			1
Bueng Kan		1		4							3		22						8	234	1						3		2					4			2		1					1	2	2		1
Buriram	8	18	8	5	11	48	5	8			51	7	221	344	92		21		809	6	1405	42	12	2	21	31	4	113	142	2		5	5	32	24	33	8	65	5	29	40	26	33	46	4	14	5	16	25
Pathum Thani	1	26	18	2	1	7		2			8		2	2	2		9	1	257		16		3	8			1		55	2			6					4		3		1	5	2		4		4
Prachuap Khiri Khan	1	28	26	2	3	10				1	7	557	268	20		3	12	15	781	488	24	4	13	8	872	2		10	354	1496		3	6	2		286	1	2	333	4	3	5	6	22	3		41	2	34
Prachin Buri		616	46	40	3	90	112	3154	209	15	37	28	101	226		75	15	646	411	106	225	6	8	31			8	52	129	14	12		17	2	3	16	4	6	30	8	5		41	62	17	14		120	6
Pattani													1	40			4															1		1		9									1
Ayutthaya		98	2	1	3	14	2	2		21	10	1	40	5			1	18	144	8	148		12	4		20	17	4	128	2			28		1		3	17	4	8	7		2	3		15		15
Phayao		2			5			5					298	105		9	7		16	10	2		17			8	1		9					6									2		7
Phangnga	199	11				1								2	116				48		1	199							3							23				2		1330	3				3	1	7
Phatthalung	566	66	10	3	2	6	20	13	22		1	10	47	134	2021		17	3	1561	9	88	652	29		3186	2	9	13	86	7	33	1039	2	4	120	145	7	1	2	26	3	198	5	5	4	2	1658	5	5
Phichit		5			30	2		5		16	46		80	6		20	13	1	126	4	43		241			5			22				2	16			185	220	4	31	5
Phitsanulok		31	29	6	339	52	6	19	4	7	28	2	1015	208			390	22	453	15	29		224	4	188	48	4	8	105	5	1		10	22		3	1398	462	5	531	636		30	5	6	2		9
Phetchaburi		848	217	309	5	24	1	29		42	9	56	149	24		2	8	6	439	499	22		64	516	435	3	4	58	601	34	4		3	1		2	1	4	3	8	5		52	129	1	34	1	344	7
Phetchabun	7	2	184	7	137	18		6	3	12	30	17	350	154	3		374	3	177	1	61	15	176		2	23		11	133	71		2	17	4	11	3	1653	535	20	531	9	16		8	12	3	5	6	34
Prae		27	12	2	2	4				2		1	253	588			42		83	8	1		24			374			11	46	1			41			51	39	5	4	16		5	3	11	41		5
Phuket	25				1										2				1			16			1				1						70	5													3
Maha Sarakham		8	417	138	8	403	1	11		12	51		79	9			115	3	640	15	271		188	8	2	1	3	30	46	71	1		8	190	2		45	30	964	264			4	29		40		36
Mukdahan	1	49	2	2		2	5						25				7		42	6	24						2	3	4								3						1	557		336	2	45
Mae Hong Son		2	74	1							1		80	2102			28		14		2		10			4		6	4	54				15				4	2	2	8			1	17			1
Yasothon		2	20	4		57				2	12		234	324			50		36	294	118		5	3		29	4	7	33	23			59	323				219	262	56	95		4	577		37		122
Yala	1												2		4														2			1				9			1								2
Roi Et		20	96	93	34	402	1	2		2	94	1	222	7			156		399	88	674		34	7	17	65	45	156	60	97		1	9	251		2	9	566	287	94	52	1	2	243	1	420		15	19
Ranong			3		4							147	11						35											3			1		97			1											72
Rayong		44	35	5	8	6	546	1726	565	5	3		40	9		232		101	105	1	23		32	6		5		1	28	2	204		6	12				6	21	80	5		4	36	13			2
Ratchaburi	2	3259	765	7	9	74	2	60		10	28	62	774	169		1	32	10	11517	8	127		13	1	129	41	4	22	1724	12	4		66	46		1	3	28	351	34	5	311	21	11	71	8		11	1
Lop Buri	11	111	307	15	57	226	20	53		223	227	8	204	30	2	5	29	109	1136	72	449	20	492	25	8	23	14	18	1134	41	88	1	44	57	3	19	21	81	104	1077	30	8	31	57		84	1	69	18
Lampang	1	3	39	5	15	5				5	1		606	2474			253	1	172	4	5		10	1	15	141			26	41		7	2	386			29	95	13	9	486		4	3	37	79	2	2
Lamphun		3	114	6	14	4	4	4	1	15	5	3	560	6048			123		79	7	41	3	2	7		227		4	29	15			3	167			133	40	23	8	47		2	1	373			2
Loei				4	11	31		1		1	45		45	9			5		38	2	65		2				1	3	4				7	2			13	2		7		1	8	17	3			3
Si Sa Ket		1	12	35		99		2		3	184		5				5		12		33	1	4		1			10	11	8			21	10		30	1	481	261	15	1		5	16		150	2	28
Sakon Nakhon			1	43	4	201				7	1		59				8		109	57	116		2			6	19	10	9					5			32	8	4	2			12	147		16		7
Songkhla	13	2	1		9	1	3	4		4	1	5	54	5	35		35		14	3	3	57	14		351				4	3		20	3	2		605		30	8	3	24	2	6	6		2	120	7	1
Satun	10				4	4				3		4	4		2		3		11		2	2			29				2			6		4	7	22	15	2		2		2					8		1
Samut Prakan		6	6		5	4		40	1	4			7				2		3	1	9					1			12	1	8		2				7	2		5				3
Samut Songkhram								1											1						1				1
Samut Sakhon					2
Sa Kaeo		5	10	51	7	135	274	1359	73	10	26		13	2	1	84	13	48	118	22	178	7	25	6			1	19	41	41	403		1			6	3	30	71	15	2		92	78	2	26	2	46	7
Saraburi	4	79	68	5	9	9	10	11		61	15	19	38	17	5	1	8	71	513	47	141	3	43	6		18	4	29	806	18			61	68	15	66	3	63	13	426	17	19	14	9		4		9
Sing Buri		2	1	1		30		5		10	1		1	2			2	9	7		5		64						393	1			588			16			1					1		3	1
Sukhothai		24	111	2	88	58	1	6	1	13	3	10	1221	102			306	3	200	120	8		96	3	29	26		6	112	96			12	45			424	322	253	174	380		105	136	1	116		251
Suphan Buri	11	633	197	19	20	60	29	59	2	33	43	30	315		11	55	34	27	3839	373	115	4	418	202	156	10	3	5	3618	21	1	1	663	11	4	58	36	22	122	23	12	1	67	265	4	2	37	18	3
Surat Thani	26	5	1			2				3		227	5	2	14				285	14	3	117	3		98			3	30	785		14	17		42	233			2	4	6	170		5			9		2079
Surin		4	4	87	6	25	2	6	3	2	184		37	2			10		146	13	644		7	2		2		126	15	6	2						5	13	140	2			28	52		84		26
Nong Khai				18	3	141					8	1	23						8	9	123		2				20		1					1			6			2			7	8		1
Nong Bua Lamphu		5	2	6	9	9		5			17		78	4	1		21		11	2	41		4				6		2					1			69	8						12		1		3
Ang Thong		30	2	3	1	5				21	16	1	10	1	7		3	1	33		33	5	291		7		1	1	1115	1			797		1	7	16	11		2	5	4	3		1			2
Amnat Charoen	2	4	5	6	2	34				2	5		5	7			5		23	41	3		1		3	1		1	1			1	1	3			29	4	71	3	1	1	8	11		111		71
Udon Thani	1	4	14	82	26	1006		6	2	19	34		167	25	5	1	47		189	159	211	5	44	1	9		415	8	5	5	7			5	2		22	217	2	10	15		52	58		19	3	24
Uttaradit		1	1		28	6				2			288	158			137		90		3		52			431			1	2				18			165	239	9	22	677		1		96			3
Uthai Thani	2	13	28	4	11	24		24		29	12	1	172	278	1	1	24	7	178	2	65		168	1		306	3	44	81	6	14		28	45		18	5	251	18	13	10	6	24	5		29		14
Ubon Ratchathani		20	49	14		153	1			4	37		187	16					99	243	135		6				4	94	46	2			13	26			4	93	279	16	16		13	341	1	484		310
[truncated: 28 more columns]
