# Supplementary material for: Movement Networks of Domestic Livestock Susceptible to Food and Mouth Disease in Thailand
Source: Vet Med Int. 2025 Sep 11;2025:6680248. doi: 10.1155/vmi/6680248 (PMC12446586; doi:10.1155/vmi/6680248)
Supplement: Supporting Information 2 — Supporting Data 2: The matrix for the movement network in 2018. [file 6680248.f2.xlsx]

## Sheet: matrix
Province	Krabi	Bangkok	Kanchanaburi	Kalasin	Kamphaeng Phet	Khon Kaen	Chanthaburi	Chachoengsao	Chonburi	Chai Nat	Chaiyaphum	Chumphon	Chiang Rai	Chiang Mai	Trang	Trat	Tak	Nakhon Nayok	Nakhon Pathom	Nakhon Phanom	Nakhon Ratchasima	Nakhon Si Thammarat	Nakhon Sawan	Nonthaburi	Narathiwat	Nan	Bueng Kan	Buriram	Pathum Thani	Prachuap Khiri Khan	Prachin Buri	Pattani	Ayutthaya	Phayao	Phangnga	Phatthalung	Phichit	Phitsanulok	Phetchaburi	Phetchabun	Prae	Phuket	Maha Sarakham	Mukdahan	Mae Hong Son	Yasothon	Yala	Roi Et	Ranong
Krabi	88														350				156		1	465			8					3		7			170	118						256					14
Bangkok		7	5	3	1	6	1					5	3	6					4	1	33			4		2	1	8	5				54	9			5		20	5			6	3				13
Kanchanaburi	3	1104	24	40	37	138				67	69	3	418	37			30	31	2972	195	163	12	103	373	115	16	12	62	1975	32	64		464	13	2	2	16	39	151	85	33		46	50	4	26		108
Kalasin		1		4		376							2				1		59	1	13					1		2					4	1			1	8	1	4			4	5		53		21
Kamphaeng Phet		8	7	2	12	7			2	21	3		333	102			2033		682	3	7		1457	3		13		4	1					7			1232	457	5	144	48		1	10	1			1
Khon Kaen		34	58	116	10	848			1	6	74		168	24			39	1	361	302	347		213	71		126	23	52	4	37			67	11			2	357	623	481	17		295	145	2	87		39
Chanthaburi				2		2	362	551	57							1430	2	122	11	1	2							5	4	2	59							3		64				1				2
Chachoengsao		3400	12	3		15	436	1234	644	5	44	7	11	2	4	42	3	118	116	18	215		62					13	411	7	917			4			3	1		3			4	39		3		16	1
Chonburi	1	3865	16	3	2	33	2281	2445	513	6	20		84	6		6	14	318	501	200	342		4			2		10	1898	13	113		7			1	2	2	24	15	5		11	299	1	64		23
Chai Nat		17	19	4	10	54			6	5	11		48	6			122	1	537	4	20		385	6	31	3	90	30	187	3			7	11		5		14	34	34	1		14		1	2		7
Chaiyaphum		12	46	10	17	279	2			5	40		25	5			44	3	112	10	237		3				4	7	144	37			2				2	15	6	92			71	106		13		30
Chumphon	1								2		1	16	1						524			1						1		42					1	2													407
Chiang Rai				1		1				2		1	36	2380			21	2	22				2			7	2			10		5		464	32			2		10	29		17		3
Chiang Mai			88	8	12	5					1		2247	16454			392		32	1	4		5			127		4	2	8			6	368				54		18	98			4	2335	139		4
Trang	15											1			2		3		38			32			1							3			22	318						20	9				3
Trat		1				5	1391	528	408					1		416				2			1						9		34													12				4
Tak		92	675		429	55					5		1303	454			4843		195	82	1		475	2	146	44	2	3	10	330			175	227			124	271	152	82	202		10		51	6		9
Nakhon Nayok		489	1	5		93	11	478		13	2	1	3				1	40	139	13	467		1		21	1	2	5	1767	31			135				1	1		2	1			7				4
Nakhon Pathom	1	82	190	5	8	31				3	22	22	11	7			14		4230	31	55	1	13	7		3	4	17	378	59			2	7		2		24	11	6			12	16	1	2		5	8
Nakhon Phanom			12	2		64				7	10								6	2	6					6	70	4										203			1			57		5		3
Nakhon Ratchasima		280	462	47	10	582		73	12	45	406	6	64	17		1	60	1	1546	105	3700		203	47		12	149	336	2435	96	8		378			4	8	46	256	135	1	2	116	368	1	31		74	2
Nakhon Si Thammarat	151	2	3									136	21	1	249		10		360	10	9	18		2	808				20	67	1	42	2		78	1240		3	10	2	3	379		1		1	94		8
Nakhon Sawan	1	45	295	12	1318	34				193	10		151	34			240		873	5	15	1	200	1	630	41		6	283	16			33	14		174	3470	1122	40	311	62		6	26	3		1	3
Nonthaburi		20	5	10	4	9		1			4			4			11		4	1	18		4			1		7		8	2		4	1				5	12	2			7	7				32
Narathiwat															2							8										1				6											26
Nan		21	1		3	2					4		70	63			23		13		1					1								42			1	3	1	4	381				5			1
Bueng Kan				2		2					8		5							323	2						6										2		3				2	64		1
Buriram		25	26	8	19	41		8	2	2	74	2	29	6			6	1	543	11	1707		7	1			1	109	167	3			1					4	8	25	2		8	102	2	3		4
Pathum Thani		2	4	7		10				2	3		13				12		73	11	43					5	1	16	33				3	4			22	7	1	3			3	1		2		6
Prachuap Khiri Khan		24	39	1		27			1	1	18	515	176	3			7	2	1227	275	18	3	9	8	2151	3	8	15	491	1511			3			452			283	11		13	6	5		2	12	14	20
Prachin Buri		325	14	49		158	209	3458	1277	5	45		50	15		173	35	916	195	53	229		21	2			1	22	156	5	16		7	1		15		11	7	15			48	70		11		75
Pattani															1										16											7											1
Ayutthaya		65		13	5	18		3		28	6		21	5			1	27	71	9	38		24	4		19	4	14	24	1			6	1			8	4	2	8	2		10	8		5		20
Phayao					4								1029	22			11		5				10			4				2				69				6	2		4					1
Phangnga	791	1										4			17				164			376	1					2		1		1				11						1536							14
Phatthalung	691	8	3								3	8	12	6	2100		15		2466	10	2	1001	5		4039	1			4	16		1139			237	756		2	1	7	6	169					1579		10
Phichit		3			82	2				10	59		30				4		93		42		311						23					52			215	274		59	12
Phitsanulok	1	9	94	2	416	38				11	6		1420	108			647		263	3	16		297		87	53	2	6	4	3			6	50			1021	508	105	418	740		12	1		4	1	32
Phetchaburi	1	935	190	339	11	46		104		16	5	26	429	6			10	1	730	439	13	2	13	467	311	4	23	24	561	58			14	1		4	2	6	11	9	5		98	71		54		446	12
Phetchabun		2	132	5	154	17				9	28		162	21			218	11	232	2	128		134	1		13		10	29	1			2	1			1316	302	12	614	2		2	4		1
Prae			4		2	1					2		96	891			35		70		6		13			311		3		13				27			1	11		6	4					10		2
Phuket	16														1		4					13								1		1			17	3											2		3
Maha Sarakham		7	488	99	16	543				10	21		24	3			24	5	582	9	259		123	3		6	9	18	15	130	2			197			1	12	1233	220			1	138		193		36
Mukdahan			2	7		6								2					22	24	22			4				2															6	653		454		63
Mae Hong Son			129							4			98	2149			17		1		4							3	1	67				12			1			1	4		2		5
Yasothon			55			34					1		318	116			50		5	282	147		3	1		6	3	16	11	93			52	396				30	389	40	1		3	559		65		76
Yala	2											1										1			1											12											1
Roi Et		13	88	89	22	315				4	96	3	427	27			106	1	246	82	514		23	1		153	55	119	56	82			8	780			2	719	340	56	80		7	209		426		5
Ranong	5										1	162						1	60			2								7					51							5							265
Rayong					2	11	180	1375	536	4	4		4			160	2	94	14	1	15		1					3	4		173								1	2			1	14				1
Ratchaburi	4	2196	842	8	21	6				10	15	12	696	16			20		19038	23	68	2	5	3	73	37		7	1342	4			64	41				174	336	13	2	314	10	35	3	6		7	2
Lop Buri		17	348	14	9	234		2	18	386	199		72	31			50	139	1015	70	619		605	1				28	599	12	7	2	20	8			17	35	9	1808	7	2	15	13		14		70	2
Lampang		1	10	2	13	1					4		890	3091			152	2	94	1			33			230				88			1	488			3	194	6	22	614		9	1	86	89		2
Lamphun		7	49	10	20	10		1		7	1		973	7865			33		76	1	3		11			187		1		1			3	155				14		6	47		2		677	2		6
Loei				5		18					87		4				4		29	4	204					2			1							2		6	1		2		5	3		28		12
Si Sa Ket		5	47	11	2	139				2	173		6	4					4	3	120		1					32		51			8					216	268	1			1	24		171		60
Sakon Nakhon		4	27	157	3	346				1			5	4			3		8	63	64		1	1			8	10		2							6	1		5			16	70		58		4
Songkhla	33														23						1	41	2	1	697					5		21			19	795			1			1					76		3
Satun	9														21				1			5			42					1		8				35				1		1					74
Samut Prakan		2	1					12	1	21			6	7					4		28		3					8	3				2						2							2
Samut Songkhram		1																	35																1
Samut Sakhon																												1
Sa Kaeo		5	31	49	3	88	326	1774	222	4	48	2	2	2		108	36	107	62	6	201		9					33	1	36	634			1				4	23	4	1		103	74		56		53
Saraburi		51	13	1	4	24		6	5	26	45		26	26	3		22	56	374	19	195	2	11			14	1	15	821	19			34	58	8	25	2	4	20	389	1		13	11		2		6	2
Sing Buri			19			25				197			1				2		10		3		270					1	282				625					1	1
Sukhothai		26	135	3	107	47		1		1	9		2277	94			384	3	90	109	11		168	31	34	20		1	73	162			23	27			104	313	318	105	290		130	114		156		214
Suphan Buri		462	244	12	45	102				70	55	1	917	13			41	8	4197	383	257		291	208	152	6	1	16	2825	58			630	6			18	18	91	23	4		38	233	2	11		32
Surat Thani	58	4	14			5						941	7	2	29		4	2	706		17	150	4		213	3		1		11		12	2		35	99		1	21	10	3	159					23	1	853
Surin		9	5	13	10	42					112	1	11	42			19		126	22	382		1	1		24	2	38	4	9			10					105	174	7	2		24	75		222		19	1
Nong Khai				4	5	113					2		6						29	19	410						19			2				2									13	12		21		10
Nong Bua Lamphu		4		11		9				1	9		32	2					3	2	36		10				4	2					1	2			1	49		3	2		1	2	1	5		2
Ang Thong		137	37	4	3	10		1		59	9		4	1			6		76		101		318	1		2		4	1186	2			696				1	15		2	7		9	1		4		4
Amnat Charoen			10	4	6	61				2	1		4	7			4		2	34	8		6			5	4	2	2					3				6	13	2	1		4	97	1	90		72
Udon Thani		11	79	89	3	1099	2			3	22		243	56			29		269	234	155		13			4	268	9		1			3	4			4	473	5	8	89		64	65		96		23
Uttaradit				1	3	4							153	35			54		47				15			575							1	22			259	354	16	45	704		5	10	49
Uthai Thani		20	21	4	19	43				117	7		164	401			27		200	2	67		224			287	1	28	29	1			24	42			10	383	11	7	7		19	6	2	71		39
Ubon Ratchathani		1	91	23	2	155					37	6	305	78			4		21	224	135		6	2		9	3	106	89	25			55	136				184	190	115	108		35	420		481		270
[truncated: 28 more columns]
