# Supplementary material for: Movement Networks of Domestic Livestock Susceptible to Food and Mouth Disease in Thailand
Source: Vet Med Int. 2025 Sep 11;2025:6680248. doi: 10.1155/vmi/6680248 (PMC12446586; doi:10.1155/vmi/6680248)
Supplement: Supporting Information 3 — Supporting Data 3: The matrix for the movement network in 2019. [file 6680248.f3.xlsx]

## Sheet: matrix
Province	Krabi	Bangkok	Kanchanaburi	Kalasin	Kamphaeng Phet	Khon Kaen	Chanthaburi	Chachoengsao	Chonburi	Chai Nat	Chaiyaphum	Chumphon	Chiang Rai	Chiang Mai	Trang	Trat	Tak	Nakhon Nayok	Nakhon Pathom	Nakhon Phanom	Nakhon Ratchasima	Nakhon Si Thammarat	Nakhon Sawan	Nonthaburi	Narathiwat	Nan	Bueng Kan	Buriram	Pathum Thani	Prachuap Khiri Khan	Prachin Buri	Pattani	Ayutthaya	Phayao	Phangnga	Phatthalung	Phichit	Phitsanulok	Phetchaburi	Phetchabun	Prae	Phuket	Maha Sarakham	Mukdahan	Mae Hong Son	Yasothon	Yala	Roi Et	Ranong
Krabi	1034											32		3	50				228			521			55			1				2			240	130			1	3	2	335					21		29
Bangkok		15	7	8	5	6		3	2			1	1	5			1	4		1	80			7		1		12	3	2			18	1					3	9			3	1	2			1
Kanchanaburi		1673	360	37	18	99		1		124	70	13	327	22			71	67	3781	339	118		106	698	7	10	6	42	1885	60	43		574	21	1		25	32	784	75	12		69	114	4	18		55	1
Kalasin			2	7		373	3				8			1			2		17	12	58		2				6	12		1			1					20		10			4	26		4		9
Kamphaeng Phet		33	6	2	299	4			4	55	3	1	284	38			1560		947	26	7		1405		34	30		1		5			2	18	1		910	548		90	74		3	3				14
Khon Kaen		17	73	86	5	877				10	91	1	61	8			58		175	434	284		260	24		93	6	12	43	18			73	6			3	410	981	572	8		358	118		61		41
Chanthaburi			2			1	1093	349	74		3	1				1625		119	3	1								3			88												5	4		2
Chachoengsao	1	3390	31	6	2	9	370	1946	1267	29	23	5	18	1	2	67	5	82	193	19	347		66				1	14	442	17	1259		4	4		4	11	4	1	14	4		4	6	1	3	1	22	2
Chonburi	1	3231	18	4	5	41	2549	3726	390	6	10	10	46			8	33	293	574	65	517		8					21	1459	9	107		1	2				9	59	16	1		18	200		77		45
Chai Nat		28	65		25	20				59	15		3	20			96		1333	9	59	3	494	5	369	12	22	12	417	10			7	7			3	9	27	5	8		12	94	2	27		7
Chaiyaphum		2	50	24	3	450	1		1	12	46	3	29	2			9	11	526	26	225		5			3	2	11	25	15							2	12	3	93			77	17		24		20
Chumphon	10	5											14						388	3	1	10		2	33	2		2	1	47					1	5			6			10							297
Chiang Rai		4			5	2				2		1	8295	1363			4	9	8	2	6			4	2	11			2			2		502				9	1	6	17
Chiang Mai	1	11	14	14	4	6		1		1	4	1	1490	14730			371		26	6	7		3	5	1	130		2	4	11	2		4	282			1	59	35		194		1	4	2239	124		1
Trang	43														1		1		91			213			7					1		6			38	328						17	2				12
Trat		2		1		4	1175	576	629							918		2	3										4				1											4
Tak		81	408		529	77				62	37		770	420			5172		143	351	11		295		105	122		5	13	214			152	382			13	148	104	31	130		2	87	15	2
Nakhon Nayok		699			1	53	2	499	1			1	2			2		22	112	3	499		4		10	3			2380	10			37						1		2		1	1				10
Nakhon Pathom		49	118	10	6	19				31	12	38	27	35			26	3	9827	9	90		24			9	7	30	444	66			1	7			8	31	25	4	1		15	21		5		21	8
Nakhon Phanom		12	18	41		74		1	1	12	10		2	1					3	1647	11		8			10	93	3					1					247		7			4	116		2		18
Nakhon Ratchasima		397	841	60	31	627		76		43	478	7	37	17			54	4	1972	115	4167	4	379	69		2	116	477	2295	84	15		386	4		2	7	36	635	186	11	2	105	240	2	51		117	1
Nakhon Si Thammarat	263	1	8									102	2	2	173		14		766	30	6	147			894	4			10	75		121			58	697			34	3	8	373		1		1	50		13
Nakhon Sawan		68	298	15	1569	25				363	19		109	52			128		1034	8	24		215	4	51	15	3	4	301	8			57	12			4932	1354	106	342	44		8	10	1	12		4
Nonthaburi		19	1	9	1	8					9	2	2	2			6		2	5	22			2		1		17	2	2			12				3	3		1	1		6			3		6
Narathiwat																						2			5										1	8											2
Nan		2	3			6			1	2			93	69	1		41		5		3		2			639		4	2				4	74				11	1	5	333		1
Bueng Kan											3								1	227							50	1											3				1					18
Buriram		86	117	7	8	29		2	1	3	42	18	3	2			1	3	499	22	1553		14					268	135	6				1			1	5	7	27			26	24		106		12
Pathum Thani						4				1	2						15		218		2			1		2	1		21					3			18						1					2
Prachuap Khiri Khan	3	25	147	4	3	6				2	20	345	159	4			10	2	1397	355	36	2	4	4	3091		2	13	611	1561			4		7				496	2	2	14	6	52		1	3	20	24
Prachin Buri		415	26	54	4	97	198	4193	1311	54	18	1	10	12		103	28	530	309	16	508	3	26			18	1	14	100	8	57					4		11	2	15	5		59	52	1	9	13	37	6
Pattani																									5											1						1
Ayutthaya		23		1	2	4		7		13	8	4	13	4				31	81	2	26		11	2		10	2	25	108				5	7			5	1	3	12			7	3		4		22
Phayao					6	2				2			1300	72			7		14				5			7				3			3	210				2			2				1	19		11
Phangnga	326		5									15	3		4			8	187	12	1	257			31							1			3	28				1		2111	1			1			20
Phatthalung	330	24	8	2								16	8	5	1987		11		1833	24	32	1019		2	3458				2	57		1414			365	928		6	12	6	10	160	5				1816		4
Phichit		1	1	1	74	2				55	21		9	20			45		121		16		314			2	3		27				2	37			395	304		72	4
Phitsanulok		6	110	5	493	157				8	35	1	762	191			722	7	243	486	10	2	313	7	44	97		10	3				2	78			819	402	99	450	833		15	44	1	16	12	14
Phetchaburi		1271	1045	331	5	119		275		28	4	8	131	3			10	336	1103	1447	2		13	512	116	8	15	2	599	192			10	5			6	4	233	8	3		103	244	1	89		452	1
Phetchabun		26	123	17	424	19				11	50		108	45			269	13	388		128		285	1		5	2	12	10	7			9	1			1040	372	7	1101	30		7	3		2		8
Prae		12	2		6	3				1	1		358	1138			47		23		1		25			163				5			3	299			11	16	3	3	3				1	5		7
Phuket	27											9		2	9		2					21								2		1			14	4						1							2
Maha Sarakham		11	661	77	4	559	1			9	12		32	2			36		300	17	180		154	1		1	2	16	46	293	6		4	137			4	8	1390	194	4		7	59		113		37
Mukdahan		20	2	6	10	5											1	2		44	56						4	2												2			3	1444		489		102
Mae Hong Son			42	4							1		91	1213			50			6	1		2					4		51				15						6	20		1		105
Yasothon		20	139	2		55	1			1	8		252	92			64		6	537	109		19			12	2	19	48	75			99	297			3	139	545	32	7		6	546		57		120
Yala															2							2			12							3			6	6											1
Roi Et		19	84	67	35	227	4			11	38		90	12			203		82	152	680		23			131	29	53	42	54	2		20	513			1	836	329	116	67		20	146	1	656		52
Ranong		2										208			8				63		4	3								5					110				2			10							394
Rayong				5		3	142	1149	1194			1				406	1	93	32	1	5							2		1	144					1			1					1		1
Ratchaburi		2199	787	7	12	8		79		65	7	13	290	5			4	1	22844	6	56		10	2	159	39		4	1097	37				5			4	144	632	20	2	326	13	14		4	10	10	2
Lop Buri		106	409	29	88	238		9		287	372		21	93			30	254	1632	45	548	3	988	2		17		52	639	35	28		73	2			69	51	40	2310	3	1	38	10		7		80
Lampang		1	59		25	5							554	3212			118		84	19	5		36			115			2	93			1	771				272	86	6	441		3		21	175		49
Lamphun		4	12	1	22	4				2			802	7330			34		58	15	3		15			214							2	193			6	44	1		47		3	1	1014	5		10
Loei				5		41			1		131						4		1	4	161					2	3											3		2			7	2		4
Si Sa Ket		3	39	30		84				1	133								1	34	322						2	93		55			50	4				28	600	2			1	1		216		69
Sakon Nakhon			7	256	1	384					1		2				4			319	129			2			81		8								1		8	2			5	322		12		18
Songkhla	53	1							1						52		1		16		1	47			474					4		34		3	11	1028			2			5					67		3
Satun	36	1						4				7			52				21			7			112				5			48			2	135			1		1	3					82
Samut Prakan		5	5					44		14				3	3		2		8	1	17		1						4		17		3	1					1				4
Samut Songkhram																			45
Samut Sakhon																			5
Sa Kaeo		5	18	16		99	452	2004	598	9	18	8		1		277	31	172	148	4	259		20				1	36	31	4	540		2					1					159	11		41		42
Saraburi		56	45	6	5	26			1	22	55		7	3			4	92	220	20	171	4	16	9		9	1	11	1044	58	1		66	57		40	4	6	18	36	3		12	7		3		11	10
Sing Buri		1	1		8	18				165									14		8		347						264	4			478							5			1					2
Sukhothai		13	141		183	54		1		2	24	5	2348	123			429	2	57	468	5		208	86	31	25	2	4	57	226			53	25			50	256	263	72	348		122	231		83	31	240
Suphan Buri		587	183	34	24	119	1	1		98	68	2	841	33			53	5	4461	712	231		228	304	412	13	3	88	3682	57			705	11	3		21	102	44	106	13		37	824	3	9		40
Surat Thani	38	9	47		2			3		1	1	560	47	1	18		12	1	754	23	46	95	6		251			1	13	23		40	1		60	60		2	26	23	15	139	2			1	96	1	649
Surin		14	4	33	29	28				3	32		28	1			3		45	12	341		4			1		63	15				14	2			1	126	234	12	10		21	56		102		37
Nong Khai		1	1	1		185					3									1	272						8											1					4	2		22
Nong Bua Lamphu		4		3		25				1	21		1	2			1				39			1			3	1	3				2					78	2	19	2		14			1		8
Ang Thong		100	3	4	5	15				131	31		10	3			12	12	284	2	166		211	2		3	2	4	1177	1			765	2				14	1	1	3		7	1	2	1		2
Amnat Charoen		7	22	2	10	9				1	16		2	4			2		2	18	138		8	8		1	1	11	2	1			2	3			4	27	10	12	6		4	18	3	126		65
Udon Thani		4	123	24	2	1073			2	4	17		162	65			10		1	386	116		17				53	59	27	1			1	1			4	512	16	12	86		58	101		47		22
Uttaradit		13			3	1					1		124	89			88		45	4			13			428				5				19			317	904	6	16	784			11	22
Uthai Thani		13	27	1	154	82				150	8		62	391			23	1	314	15	24	1	251	1		161		40	32				27	23			15	221	15	15	7		6	25	2	206		10
Ubon Ratchathani			44	7	5	40					70		191	44			2	2	8	571	449		1	8			2	85	45	23			52	172			5	346	191	37	84		19	336	4	564		201
[truncated: 28 more columns]
