# Supplementary material for: Movement Networks of Domestic Livestock Susceptible to Food and Mouth Disease in Thailand
Source: Vet Med Int. 2025 Sep 11;2025:6680248. doi: 10.1155/vmi/6680248 (PMC12446586; doi:10.1155/vmi/6680248)
Supplement: Supporting Information 4 — Supporting Data 4: Coordinate of provinces. [file 6680248.f4.xlsx]

## Sheet: provincial coordinates
Province (for 2017 to 2019)	Latitude	Longitude
Krabi	8.0863	98.9063
Bangkok	13.7563	100.502
Kanchanaburi	14.1011	99.4179
Kalasin	16.4314	103.506
Kamphaeng Phet	16.481	99.5249
Khon Kaen	16.4322	102.824
Chanthaburi	12.6112	102.104
Chachoengsao	13.6904	101.078
Chonburi	13.3611	100.985
Chai Nat	15.1614	100.109
Chaiyaphum	15.8068	102.032
Chumphon	10.493	99.18
Trang	7.55939	99.611
Trat	12.2428	102.517
Tak	16.884	99.1258
Nakhon Nayok	14.2038	101.227
Nakhon Pathom	13.814	100.037
Nakhon Phanom	17.392	104.77
Nakhon Ratchasima	14.9799	102.098
Nakhon Si Thammarat	8.4304	99.9631
Nakhon Sawan	15.6987	100.12
Nonthaburi	13.8621	100.514
Narathiwat	6.42546	101.825
Nan	18.7756	100.773
Bueng Kan	18.3609	103.646
Buriram	14.993	103.103
Pathum Thani	14.0208	100.525
Prachuap Khiri Khan	11.8124	99.7973
Prachin Buri	14.0421	101.66
Pattani	6.86952	101.25
Ayutthaya	14.3532	100.569
Phayao	19.2154	100.202
Phangnga	8.45014	98.5255
Phatthalung	7.61668	100.074
Phichit	16.2741	100.335
Phitsanulok	16.8211	100.266
Phuket	7.95193	98.3381
Maha Sarakham	16.0132	103.162
Mukdahan	16.5696	104.523
Yala	6.52275	101.179
Yasothon	15.7926	104.145
Ranong	9.96584	98.6408
Rayong	12.6814	101.282
Ratchaburi	13.5283	99.8134
Roi Et	16.0538	103.652
Lop Buri	14.7995	100.653
Lampang	18.2888	99.4909
Lamphun	18.5745	99.0087
Si Sa Ket	15.1186	104.322
Sakon Nakhon	17.1546	104.135
Songkhla	7.18977	100.595
Satun	6.61205	100.072
Samut Prakan	13.5991	100.6
Samut Songkhram	13.4098	100.002
Samut Sakhon	13.5475	100.274
Saraburi	14.527	100.913
Sa Kaeo	13.8222	102.066
Sing Buri	14.8936	100.397
Suphan Buri	14.4745	100.118
Surat Thani	9.13824	99.3217
Surin	14.8829	103.494
Sukhothai	17.0076	99.8264
Nong Khai	17.8783	102.741
Nong Bua Lamphu	17.2218	102.426
Amnat Charoen	15.8657	104.626
Udon Thani	17.4138	102.787
Uttaradit	17.6201	100.099
Uthai Thani	15.3835	100.025
Ubon Ratchathani	15.2448	104.847
Ang Thong	14.5896	100.455
Chiang Rai	19.9072	99.831
Chiang Mai	18.7883	98.9853
Phetchaburi	12.9649	99.6426
Phetchabun	16.3017	101.119
Loei	17.486	101.722
Prae	18.1446	100.14
Mae Hong Son	19.302	97.9654
